# Supplementary material for: Analyzing sex imbalance in EGA and dbGaP biological databases: Recommendations for better practices
Source: iScience. 2024 Sep 23;27(10):110831. doi: 10.1016/j.isci.2024.110831 (PMC11519560; doi:10.1016/j.isci.2024.110831)
Supplement: Table S1. Female to male ratio of phenotypes, related to Figure 5 — Female to male ratio per phenotype in EGA (only top 100 phenotypes) and dbGaP data from 2018 onwards. [file mmc2.xlsx]

## Sheet: Table S1
phenotype	FMratio_mean	repository
Breast Neoplasms	264.968	dbGaP
Peripheral Nervous System Diseases	114.438	dbGaP
Uterine Cervical Neoplasms	96.117	dbGaP
Menopause	83.556	dbGaP
Osteoporosis	79.383	dbGaP
Triple Negative Breast Neoplasms	30.667	dbGaP
Anorexia Nervosa	27.147	dbGaP
Neoplasms	13.729	dbGaP
Leptomeningeal Carcinomatosis	12.000	dbGaP
Lupus Erythematosus, Systemic	10.775	dbGaP
Systemic Sclerosis	8.800	dbGaP
Osteosarcoma	6.912	dbGaP
Immunologic Memory	6.000	dbGaP
Vaccines	4.913	dbGaP
Drug Hypersensitivity Syndrome	4.759	dbGaP
Influenza, Human	4.758	dbGaP
RNA-Seq	4.512	dbGaP
Peritoneal Neoplasms	4.000	dbGaP
Gallbladder Cancer	3.865	dbGaP
Ehlers-Danlos syndrome type 3	3.571	dbGaP
Thyroid Cancer, Papillary	3.557	dbGaP
Intelligence	3.370	dbGaP
Sarcoma	3.200	dbGaP
Arthritis, Rheumatoid	3.156	dbGaP
Cervical Dystonia	3.121	dbGaP
Coronary Disease	3.024	dbGaP
Stress Disorders, Post-Traumatic	2.967	dbGaP
Chronic Obstructive Pulmonary Disease	2.524	dbGaP
Alopecia Areata	2.508	dbGaP
Subarachnoid Hemorrhage	2.209	dbGaP
Moyamoya Disease	2.179	dbGaP
Neural Stem Cells	2.125	dbGaP
Gastrointestinal Neoplasms	2.102	dbGaP
Genetics, Population	2.082	dbGaP
Metabolism	2.080	dbGaP
Dystonia	2.042	dbGaP
Immune System Diseases	2.000	dbGaP
Malaria	2.000	dbGaP
Apolipoprotein L1	1.988	dbGaP
Multiple Sclerosis	1.949	dbGaP
Vitiligo	1.915	dbGaP
Centenarian	1.903	dbGaP
Aging	1.890	dbGaP
Leukemia, Plasma Cell	1.875	dbGaP
Ataxia Telangiectasia	1.833	dbGaP
Birth Weight	1.800	dbGaP
Hypertension	1.793	dbGaP
Neutropenia	1.749	dbGaP
Diabetes Mellitus	1.718	dbGaP
Stunting	1.696	dbGaP
von Willebrand Disease	1.659	dbGaP
Marijuana Abuse	1.616	dbGaP
Heart Diseases	1.569	dbGaP
Prospective	1.564	dbGaP
Carpal Tunnel Syndrome	1.556	dbGaP
Macular Degeneration	1.542	dbGaP
Dental Caries	1.528	dbGaP
Cognition	1.526	dbGaP
Adenocarcinoma, Lung	1.516	dbGaP
Obesity	1.508	dbGaP
Fuchs&#39; Endothelial Dystrophy	1.500	dbGaP
Cardiovascular Diseases	1.490	dbGaP
Thyroid cancer, Hurthle cell	1.467	dbGaP
Immune System Phenomena	1.429	dbGaP
Crohn Disease	1.428	dbGaP
Gastrointestinal Stromal Tumors	1.423	dbGaP
Platelet Aggregation	1.422	dbGaP
Adenocarcinoma of Lung	1.410	dbGaP
Coronary Artery Disease	1.391	dbGaP
Sarcoma, Soft Tissue	1.385	dbGaP
Breast Feeding	1.376	dbGaP
Microsatellite Instability	1.375	dbGaP
Endocrine Disruptors	1.367	dbGaP
Ciliary Motility Disorders	1.360	dbGaP
Diabetes Mellitus, Type 2	1.350	dbGaP
Acne Vulgaris	1.343	dbGaP
Congenital Anomalies Of Kidney And Urinary Tract	1.322	dbGaP
Longevity	1.316	dbGaP
Drug-Induced Liver Injury	1.311	dbGaP
Arnold-Chiari Malformation	1.296	dbGaP
Neuroendocrine Tumors	1.296	dbGaP
Neocortex	1.294	dbGaP
Essential Tremor	1.293	dbGaP
Pulmonary Arterial Hypertension	1.286	dbGaP
Immunocompromised Host	1.278	dbGaP
Niemann-Pick Disease, Type C	1.278	dbGaP
Sex	1.275	dbGaP
Skin Pigmentation	1.273	dbGaP
Complete atrioventricular septal defect	1.273	dbGaP
Growth	1.271	dbGaP
Genetic Diseases, Inborn	1.269	dbGaP
Astrocytoma	1.268	dbGaP
Melanoma, Cutaneous Malignant	1.268	dbGaP
Microcephaly	1.264	dbGaP
Glaucoma	1.252	dbGaP
Atherosclerosis	1.251	dbGaP
Holoprosencephaly	1.248	dbGaP
Clonal Evolution	1.244	dbGaP
Sleep Apnea Syndromes	1.231	dbGaP
Smell	1.226	dbGaP
Cleft Lip	1.214	dbGaP
Respiratory Syncytial Virus Infections	1.209	dbGaP
pancreatic cancer	1.203	dbGaP
Intracranial Arteriovenous Malformations	1.195	dbGaP
Asthma	1.186	dbGaP
Connectome	1.184	dbGaP
Precision Medicine	1.172	dbGaP
Exercise	1.166	dbGaP
Uveal melanoma	1.155	dbGaP
Colorectal Neoplasms, Hereditary Nonpolyposis	1.146	dbGaP
Melanoma	1.142	dbGaP
Heart Disease	1.135	dbGaP
Leukoplakia, Oral	1.125	dbGaP
Control Groups	1.118	dbGaP
Adolescent Health	1.106	dbGaP
Lipids	1.103	dbGaP
Anemia, Sickle Cell	1.092	dbGaP
Paraganglioma	1.091	dbGaP
Tacrolimus	1.087	dbGaP
Hutchinson-Gilford Progeria Syndrome	1.083	dbGaP
Immunologic Deficiency Syndromes	1.083	dbGaP
Inflammatory Bowel Disease	1.081	dbGaP
NA	1.074	dbGaP
Autism Spectrum Disorder	1.071	dbGaP
Mental Processes	1.070	dbGaP
Mobius Syndrome	1.070	dbGaP
Neoplasm	1.067	dbGaP
Rare Diseases	1.060	dbGaP
Mitochondrial Diseases	1.050	dbGaP
Depression	1.041	dbGaP
Sickle Cell Anemia	1.040	dbGaP
Genes, Neoplasm	1.034	dbGaP
Blood Pressure	1.023	dbGaP
Child Health	1.023	dbGaP
Bacteriuria	1.021	dbGaP
Alcoholism	1.020	dbGaP
Retinal Degeneration	1.019	dbGaP
Lung Diseases	1.017	dbGaP
Population Groups	1.010	dbGaP
Disorders of Sex Development	1.007	dbGaP
Blepharospasm	1.000	dbGaP
Carcinoma, Signet Ring Cell	1.000	dbGaP
Familial Adenomatous Polyposis	1.000	dbGaP
Fibroblast-Derived Induced Pluripotent Stem Cells	1.000	dbGaP
Leukemia	1.000	dbGaP
Lymphoma	1.000	dbGaP
Cranial Nerve Diseases	0.993	dbGaP
Human Development	0.991	dbGaP
Intestinal Neoplasms	0.985	dbGaP
Histiocytic Sarcoma	0.983	dbGaP
Hypercholesterolemia	0.982	dbGaP
Diabetes Mellitus, Type 1	0.977	dbGaP
Pediatrics	0.973	dbGaP
Neuroblastoma	0.952	dbGaP
Stomach Neoplasms	0.944	dbGaP
Heterotaxy Syndrome	0.936	dbGaP
Retinitis Pigmentosa	0.934	dbGaP
Colorectal Neoplasms	0.930	dbGaP
Venous Thromboembolism	0.930	dbGaP
Bone Marrow Failure Syndromes	0.916	dbGaP
Arterial Pressure, Mean	0.916	dbGaP
Cystic Fibrosis	0.914	dbGaP
Heart	0.909	dbGaP
Heart Defects, Congenital	0.904	dbGaP
Sprue, Tropical	0.901	dbGaP
Substance-Related Disorders	0.898	dbGaP
Hodgkin Disease	0.897	dbGaP
Non-Neoplastic Pediatric Disorder	0.891	dbGaP
Magnesium Deficiency	0.889	dbGaP
Castleman Disease	0.882	dbGaP
Body Height	0.882	dbGaP
Gastrointestinal Microbiome	0.878	dbGaP
Microbiota	0.875	dbGaP
Peanut Hypersensitivity	0.875	dbGaP
Urinary Tract Infections	0.873	dbGaP
Proteus Syndrome	0.867	dbGaP
Language Development	0.861	dbGaP
Hematologic Malignancy	0.857	dbGaP
Opioid-Related Disorders	0.857	dbGaP
Multiple Myeloma	0.855	dbGaP
Smoking	0.848	dbGaP
Obsessive-Compulsive Disorder	0.846	dbGaP
Small Cell Lung Carcinoma	0.843	dbGaP
Hernias, Diaphragmatic, Congenital	0.825	dbGaP
Pancreatic Neoplasms	0.815	dbGaP
Inflammatory Bowel Diseases	0.807	dbGaP
Leukemia, Lymphocytic, Chronic, B-Cell	0.807	dbGaP
Retinopathy of Prematurity	0.804	dbGaP
Fractures, Bone	0.789	dbGaP
Pancreas	0.784	dbGaP
Cockayne Syndrome	0.778	dbGaP
Pick Disease of the Brain	0.778	dbGaP
Lewy Body Disease	0.760	dbGaP
Pharmacology	0.757	dbGaP
Pulmonary Disease, Chronic Obstructive	0.757	dbGaP
Tuberculosis, Pulmonary	0.753	dbGaP
Renal Insufficiency, Chronic	0.742	dbGaP
Hematopoietic Stem Cell Transplantation	0.740	dbGaP
COVID-19	0.731	dbGaP
Brain	0.730	dbGaP
Neurofibromatosis 1	0.721	dbGaP
Myeloproliferative Disorders	0.712	dbGaP
Epilepsy, Temporal Lobe	0.711	dbGaP
Amyotrophic Lateral Sclerosis	0.701	dbGaP
Reference Values	0.698	dbGaP
Shwachman syndrome [Supplementary Concept]	0.693	dbGaP
histiocytosis	0.692	dbGaP
Gene-Environment Interaction	0.682	dbGaP
Tourette Disorder	0.681	dbGaP
Graft vs Host Disease	0.675	dbGaP
Esophageal Neoplasms	0.667	dbGaP
Lymphatic Diseases	0.667	dbGaP
Lung	0.663	dbGaP
Myelodysplastic Syndromes	0.663	dbGaP
Carcinoma, Hepatocellular	0.656	dbGaP
Rectal Neoplasms	0.655	dbGaP
Insulinoma	0.643	dbGaP
Cardiovascular Disease	0.639	dbGaP
Autistic Disorder	0.638	dbGaP
Lymphoma, Large B-Cell, Diffuse	0.637	dbGaP
Acute Myeloid Leukemia	0.636	dbGaP
Rhabdomyosarcoma	0.632	dbGaP
Epilepsy	0.625	dbGaP
X-Linked Dystonia Parkinsonism	0.622	dbGaP
Carcinoma, Renal Cell	0.621	dbGaP
Leukemia, Lymphoid	0.621	dbGaP
Parkinson Disease	0.617	dbGaP
Glioma	0.616	dbGaP
Schizophrenia	0.614	dbGaP
Hepatitis, Alcoholic	0.611	dbGaP
Beckwith-Wiedemann Syndrome	0.600	dbGaP
Drug-Related Side Effects and Adverse Reactions	0.595	dbGaP
Carcinoma, Non-Small-Cell Lung	0.593	dbGaP
Kidney Diseases	0.590	dbGaP
Humans	0.589	dbGaP
Nervous System Diseases	0.571	dbGaP
Pulmonary Fibrosis	0.566	dbGaP
RNA-seq	0.550	dbGaP
Carcinoma, Pancreatic Ductal	0.542	dbGaP
Heart Failure	0.542	dbGaP
Gene Expression Profiling	0.538	dbGaP
Psoriasis	0.538	dbGaP
Burkitt Lymphoma	0.538	dbGaP
chordoma	0.535	dbGaP
Myopathy	0.533	dbGaP
Staphylococcus aureus	0.522	dbGaP
Lung Neoplasms	0.519	dbGaP
Immunotherapy	0.501	dbGaP
Ectrodactyly, Ectodermal Dysplasia, and Cleft Lip-Palate Syndrome 3	0.500	dbGaP
Erythromelalgia	0.500	dbGaP
Lymphadenopathy	0.500	dbGaP
Lymphoma, Follicular	0.500	dbGaP
Paranasal Sinus Diseases	0.500	dbGaP
Parathyroid Neoplasms	0.500	dbGaP
single-cell analysis	0.492	dbGaP
Urogenital Neoplasms	0.484	dbGaP
Antigens, Neoplasm	0.480	dbGaP
Atrial Fibrillation	0.472	dbGaP
Myocardial Infarction	0.462	dbGaP
Developmental Disabilities	0.459	dbGaP
Precursor Cell Lymphoblastic Leukemia-Lymphoma	0.455	dbGaP
Hepatitis C, Followup studies, Drug dependence	0.421	dbGaP
Hemophilia	0.420	dbGaP
Lymphoma, T-Cell, Cutaneous	0.416	dbGaP
Impulsive Behavior	0.413	dbGaP
Tourette Syndrome	0.401	dbGaP
Precursor T-Cell Lymphoblastic Leukemia-Lymphoma	0.398	dbGaP
Cell-Free Nucleic Acids	0.379	dbGaP
Schizophrenic Disorders	0.378	dbGaP
Carcinoma, Transitional Cell	0.373	dbGaP
Amyotrophic Lateral Sclerosis 4, Juvenile	0.368	dbGaP
Measles Vaccine	0.368	dbGaP
Melorheostosis	0.364	dbGaP
Carcinoma, squamous cell of head and neck	0.363	dbGaP
Squamous Cell Carcinoma of Head and Neck	0.348	dbGaP
Hypogonadism	0.333	dbGaP
Embryonic and Fetal Development	0.324	dbGaP
Mycosis Fungoides	0.262	dbGaP
Head and Neck Neoplasms	0.259	dbGaP
HIV	0.250	dbGaP
Squamous Cell Carcinoma of the Head and Neck	0.230	dbGaP
HIV Infections	0.220	dbGaP
Adenocarcinoma of lung	0.210	dbGaP
Heroin Dependence	0.181	dbGaP
Barrett Esophagus	0.162	dbGaP
SMARCB1 Protein	0.154	dbGaP
Urologic Neoplasms	0.130	dbGaP
MicroRNAs	0.111	dbGaP
Skin Pigmentation (Melanin Index)	0.100	dbGaP
Testicular Germ Cell Tumor	0.026	dbGaP
Prostatic Neoplasms	0.001	dbGaP
Adenocarcinoma	-	dbGaP
Carcinoma, Neuroendocrine	-	dbGaP
Cerebral Cortex	-	dbGaP
Cholangiocarcinoma	-	dbGaP
Chordoma	-	dbGaP
Chromosome Fragile Sites	-	dbGaP
Dendritic Cells	-	dbGaP
Ganglioglioma	-	dbGaP
Germ Cells	-	dbGaP
Glioblastoma	-	dbGaP
Jacobsen Distal 11q Deletion Syndrome	-	dbGaP
LRBA protein, human	-	dbGaP
Leukemia, Myeloid, Acute	-	dbGaP
MELAS Syndrome	-	dbGaP
Melanocytes	-	dbGaP
Neoplasms, Germ Cell and Embryonal	-	dbGaP
Otitis Media	-	dbGaP
Podocytes	-	dbGaP
Prostate Neoplasm	-	dbGaP
Prostatic Hyperplasia	-	dbGaP
Prostatic Neoplasms, Castration-Resistant	-	dbGaP
Sertoli Cell-Only Syndrome	-	dbGaP
Spermatozoa	-	dbGaP
alpha 1-Antitrypsin Deficiency	-	dbGaP
Multiple Sclerosis	5.15	EGA
SLE	4.88	EGA
untreated multiple sclerosis case	2022-05-03	EGA
Multiple sclerosis	2.76	EGA
MONDO:0005301	2.43	EGA
preeclampsia	2.33	EGA
Duodenum	2.32	EGA
MONDO:0100096	2022-01-02	EGA
HP:0012393	1.88	EGA
Elderly	1.75	EGA
T cell	1.72	EGA
Obese	1.61	EGA
N/A	1.59	EGA
Trypanosoma gambiense Human African Trypanosomiasis	1.58	EGA
EFO:0009121	1.55	EGA
African Surinamese	1.54	EGA
Alzheimer's disease status	1.52	EGA
Lung cancer	1.51	EGA
Undiseased individual	2022-05-01	EGA
EFO:1001956	1.48	EGA
HP:0002633	1.38	EGA
HP:0000822	1.36	EGA
1	1.34	EGA
Shwachman-Diamond syndrome	1.31	EGA
IGT_project	1.29	EGA
Glioblastoma	1.25	EGA
Haemoglobin levels	1.23	EGA
Morphologically normal liver (hepatocytes)	1.22	EGA
South-Asian Surinamese	1.21	EGA
Birth Cohort	1.21	EGA
0	1.17	EGA
NAFLD	1.17	EGA
TE	1.16	EGA
normal weight	1.15	EGA
fecal sample	1.14	EGA
Lean	2022-01-01	EGA
adult acute myeloid leukemia (EFO:1001934)	2022-07-01	EGA
RHD study case	2022-04-01	EGA
Overweight	2022-01-01	EGA
type II diabetes case	1	EGA
type II diabetes control	0.99	EGA
non-small cell lung cancer	0.99	EGA
scapis_project	0.98	EGA
Ghanaian	0.97	EGA
Not applicable	0.96	EGA
HD followup	0.96	EGA
HD baseline	0.95	EGA
reference sample	0.94	EGA
Healthy control	0.94	EGA
Dutch	0.92	EGA
Obesity	0.9	EGA
asthma	0.88	EGA
GI	0.88	EGA
Childhood acute lymphoblastic leukaemia	0.87	EGA
Chronic lymphocytic leukemia	0.83	EGA
DLBCL	0.81	EGA
Moroccan	0.81	EGA
Disease(s)	0.81	EGA
tetralogy of fallot	0.77	EGA
MDS_SAMD9/L	0.76	EGA
lung adenocarcinomas	0.76	EGA
CD138+	0.75	EGA
Free of cardiovascular disease	0.74	EGA
bone marrow	0.69	EGA
cancer_colorectal	0.68	EGA
MND	0.68	EGA
HD	0.67	EGA
Ulcerative colitis	0.64	EGA
covid_19	0.62	EGA
Gastric	0.61	EGA
Crohn's disease	0.61	EGA
5952	0.58	EGA
EFO_0004197	0.58	EGA
Sepsis	0.58	EGA
Tumor Thrombus	0.57	EGA
NSCLC	0.56	EGA
glioblastoma	0.56	EGA
Germline Sample	0.55	EGA
MDS_WILDTYPE	0.54	EGA
Keratoconus	0.53	EGA
UTUC	0.5	EGA
ESCC	0.5	EGA
gastric carcinoma	0.49	EGA
ccRCC	0.47	EGA
TGA	0.47	EGA
CRC	0.45	EGA
JMML	0.43	EGA
gastric cancer	0.4	EGA
Control PBMC	0.39	EGA
Hepatocellular carcinoma	0.38	EGA
cMCL	0.38	EGA
MME	0.37	EGA
Cancer bladder	0.3	EGA
mUC	0.28	EGA
metastatic urothelial bladder cancer	0.27	EGA
RHD study control	0.27	EGA
individual with PDAC	0.26	EGA
nondysplasia	0.25	EGA
Barrett's	0.23	EGA
Urothelial cancer	0.19	EGA
