# Supplementary material for: Analyzing sex imbalance in EGA and dbGaP biological databases: Recommendations for better practices
Source: iScience. 2024 Sep 23;27(10):110831. doi: 10.1016/j.isci.2024.110831 (PMC11519560; doi:10.1016/j.isci.2024.110831)
Supplement: Table S2. Gender-exclusive studies with over 100 Samples, related to Table 1 — Full list of studies that contained only female or male samples and at least 100 samples in EGA and dbGaP studies from 2018 to 2021. Highlighted in bold are studies for which single gender analysis is not justified based on the phenotype. [file mmc3.xlsx]

## Sheet: Table S2
Repository	study_id	phenotype	label	total	title
dbGaP	phs000915.v2.p2	Prostatic Neoplasms	M	763	Stand Up To Cancer East Coast Prostate Cancer Research Group
dbGaP	phs000968.v2.p1	Cardiovascular Disease	M	208	The Cardiopulmonary Effects of Particulate Exposure
dbGaP	phs001120.v2.p2	Prostatic Neoplasms	M	12947	ELLIPSE Prostate Cancer Meta-Analysis and Genotyping
dbGaP	phs001258.v2.p1	MicroRNAs	M	676	Total exRNA Profiles from Plasma, Saliva, and Urine of Healthy Subjects
dbGaP	phs001307.v1.p1	Testicular Germ Cell Tumor	M	1400	Inherited Genetic Variation and Predisposition to Testicular Germ Cell Tumor: UPenn Local TGCT Study
dbGaP	phs001465.v1.p1	Prostate Neoplasm	M	153	Multiregion Sequencing of Localized Prostate Cancer
dbGaP	phs001500.v2.p1	Melanocytes	M	106	National Cancer Institute (NCI) Primary Human Melanocyte QTL Study
dbGaP	phs001621.v1.p1		M	680	Genetic Susceptibility and Biomarkers of Platinum-Related Toxicities
dbGaP	phs001648.v2.p1	Prostatic Neoplasms, Castration-Resistant	M	311	Genomic Characterization of Metastatic Castration Resistant Prostate Cancer
dbGaP	phs001698.v1.p1	Prostatic Hyperplasia	M	129	Stanford Center for Urologic Genomics: Genomic Analysis of Benign Prostatic Hyperplasia
dbGaP	phs001752.v1.p1	Adenocarcinoma	M	155	Genomics and Methylation of Neuroendocrine Prostate Cancer from cfDNA (Cornell/Trento 2019)
dbGaP	phs001813.v2.p1	Prostatic Neoplasms	M	1254	Integrative Tissue Analysis of Men with Prostate Cancer
dbGaP	phs001825.v1.p1	Prostatic Neoplasms	M	164	Study of 5&#39;UTR Mutations in Prostate Cancer
dbGaP	phs001921.v1.p1	Prostatic Neoplasms	M	525	Primary Prostate Tumor Tissue DNA Methylation Profiles
dbGaP	phs001938.v2.p1	Prostatic Neoplasms	M	377	Genomic and Genetic Characterization of Prostate Tumors Treated with Neoadjuvant Intense Androgen Deprivation Therapy
dbGaP	phs001939.v2.p1	Prostatic Neoplasms	M	126	Count Me In (CMI): The Metastatic Prostate Cancer (MPC) Project (CMI-MPCproject)
dbGaP	phs001988.v1.p1	Prostatic Neoplasms	M	157	Molecular Characterization of Prostate Cancer Specimens by Bulk and Single Cell Analysis
dbGaP	phs002226.v1.p1	HIV	M	3747	Multicenter AIDS Cohort Study (MACS)
dbGaP	phs002279.v1.p1	Germ Cells	M	540	DNA and RNA Sequencing of Single Human Haploid Germ Cells
dbGaP	phs002295.v1.p1	Carcinoma, Non-Small-Cell Lung	M	234	Cross-site Concordance Evaluation of Tumor DNA and RNA Sequencing Platforms of CIMAC-CIDC Network
dbGaP	phs002398.v1.p1	Prostatic Neoplasms	M	129	Genomics of Prostate Cancer
dbGaP	phs002462.v1.p1	Prostatic Neoplasms	M	215	Circulating Tumor Cell Heterogeneity in Neuroendocrine Prostate Cancer by Single Cell Copy Number Analysis
dbGaP	phs000256.v4.p3	Microbiomes, Human	F	6476	The Vaginal Microbiome: Disease, Genetics and the Environment
dbGaP	phs000640.v9.p1	Uterine Cervical Neoplasms	F	141	HeLa Cell Genome Sequencing Studies
dbGaP	phs000912.v1.p1	Breast Neoplasms	F	1165	San Francisco Bay Area Latina Breast Cancer Study
dbGaP	phs001133.v1.p1	Ovarian Neoplasms	F	16783	Follow-up of Ovarian Cancer Genetic Association and Interaction Studies (FOCI)
dbGaP	phs001409.v1.p1	Leiomyoma	F	4594	Understanding the genetic risk underlying racial disparities in uterine fibroids
dbGaP	phs001439.v1.p1	Pelvic Organ Prolapse	F	335	University of Utah Pelvic Organ Prolapse Disorder Study
dbGaP	phs001483.v1.p1	Breast Neoplasms	F	180	Discovery, Biology, and Risk of Inherited Variants in Breast Cancer (DRIVE) - germline whole genome sequencing
dbGaP	phs001531.v1.p1	Turner Syndrome	F	188	Whole exome sequencing to discover genetic variation associated with aortopathy in Turner Syndrome
dbGaP	phs001687.v1.p1	Breast Neoplasms	F	722	Using Genomics to Reduce Breast Cancer Disparities in the African Diaspora
dbGaP	phs001690.v1.p1	Endometrial Neoplasms	F	114	Somatic Copy Number Analysis of Endometrial Carcinomas
dbGaP	phs001739.v1.p1	Premature Birth	F	1505	Role of the Cervico-Vaginal Microbiome in Spontaneous Preterm Birth
dbGaP	phs001742.v2.p1	Triple Negative Breast Neoplasms	F	113	High-Resolution Clonal Mapping of Multi-Organ Metastasis, and Resistance to Neoadjuvant Chemotherapy, in Triple Negative Breast Cancer
dbGaP	phs001865.v1.p1		F	552	Emory University African American Vaginal, Oral, and Gut Microbiome in Pregnancy Cohort Study
dbGaP	phs001866.v1.p1	Breast Neoplasms	F	166	RNA Sequence-Based Analysis Used to Compare Breast Primary and Metastatic Tumor Pairs
dbGaP	phs001870.v1.p1	Breast Neoplasms	F	340	Genomic Changes in Breast Cancer Among Chinese Women in Hong Kong
dbGaP	phs001885.v1.p1	Endometrial Neoplasms	F	4486	Endometrial Cancer Association Consortium - OncoArray Genotypes
dbGaP	phs001916.v2.p1	Healthy Aging	F	100	Pilot Sequencing Study: DNA Hydroxymethylation and Gene Expression in Peripheral Blood Mononuclear Cells in Healthy Human Aging
dbGaP	phs001922.v1.p1	Aneuploidy	F	339	Chromosome Errors in Human Eggs and Natural Fertility
dbGaP	phs001937.v1.p1	Pre-Eclampsia	F	189	DNA Methylomic Profiling of Preeclampsia Across Pregnancy
dbGaP	phs001960.v1.p1	Osteoporosis	F	143	Epigenome Wide DNA Methylation Study for Osteoporosis Risk
dbGaP	phs002017.v1.p1	Pre-Eclampsia	F	289	Circulating RNA profiles of healthy and preeclamptic pregnancies
dbGaP	phs002060.v1.p1	Peripheral Nervous System Diseases	F	624	Pharmacogenomic Analysis of Microtubule Targeting Agent Response and Toxicity
dbGaP	phs002062.v1.p1	Breast Neoplasms	F	1089	Polygenic Risk Score for the Prediction of Breast Cancer Is Related to Lesser Terminal Duct Lobular Unit Involution of the Breast
dbGaP	phs002366.v1.p1	Lung Neoplasms	F	1195	Lung Cancer Genetic Study among Asian Never Smokers
dbGaP	phs002387.v1.p1	Breast Neoplasms	F	2529	Ghana Breast Health Study
dbGaP	phs002419.v1.p1	Breast Neoplasms	F	159	Integrative Molecular Characterization of Breast Cancer
EGA	EGAS00001002876		M	753	PanProstate Cancer Group UK data
EGA	EGAS00001002941		M	678	The genomic landscape of lung adenocarcinoma in East Asians
EGA	EGAS00001002965		M	140	SNP array data for 140 individuals from 5 populations in Pakistan
EGA	EGAS00001003113		M	1140	Frequent mutation of the FOXA1 untranslated region in prostate cancer
EGA	EGAS00001003172		M	109	“Castration-persistence” is a distinct state of tolerance to androgen receptor targeting therapies in prostate cancer
EGA	EGAS00001003293		M	192	Pseudotime_ordering_of_cell_cycle_state
EGA	EGAS00001003351		M	178	Circulating tumour DNA abundance and potential utility in de novo metastatic prostate cancer
EGA	EGAS00001003501		M	183	Chromatin_accessability_in_cytokine_induced_immune_cell_states
EGA	EGAS00001003653		M	120	Indonesian methylation data
EGA	EGAS00001003671		M	179	Indonesian RNA-seq data
EGA	EGAS00001003823		M	141	Gene_epression_regulation_in_cytokine_induced_immune_cell_states
EGA	EGAS00001003848		M	151	The evolutionary steps from primary to metastatic prostate cancer are largely uncharted, and the ability to use DNA present in body fluids as correlates of aggregate metastatic status is under-examined. We reconstructed phylogenies in ten prostate cancer patients with fatal disease using deep targeted sequencing of the prostate, adjacent and distant organs, as well as plasma, serum, and cerebrosp…
EGA	EGAS00001003899		M	154	Identification of hypermutation and defective mismatch repair in ctDNA from metastatic prostate cancer
EGA	EGAS00001003958		M	115	genome-wide cfDNA methylation analysis
EGA	EGAS00001004111		M	5410	Y chromosome variability in Polish population
EGA	EGAS00001004186		M	132	Prostate Cancer mitochondrial DNA heteroplasmies and mitochondrial gene expression
EGA	EGAS00001004192		M	977	Transcriptomic response of miRNAs of monocytes to bacterial and viral stimuli assessed by RNA-seq in Africans and Europeans
EGA	EGAS00001004328		M	114	Activating AKT1 and PIK3CA mutations in metastatic castration-resistant prostate cancer
EGA	EGAS00001004636		M	224	Detection of ctDNA in Plasma of Patients with Clinically Localised Prostate Cancer is Associated with Rapid Disease Progression
EGA	EGAS00001004758		M	291	The transition from normal lung anatomy to minimal and established fibrosis in Idiopathic Pulmonary Fibrosis
EGA	EGAS00001004800		M	368	BRCA2, ATM, and CDK12 defects differentially shape prostate tumor driver genomics and clinical aggression
EGA	EGAS00001004852		M	400	Tumor HTG EdgeSeq from metastatic castrate resistant prostate cancer
EGA	EGAS00001005204		M	146	Dissecting the Spatial Heterogeneity of Single Circulating Tumor Cells in Hepatocellular Carcinoma
EGA	EGAS00001002833		F	143	Genomic profiling of ovarian adult type granulosa cell tumors
EGA	EGAS00001002839		F	711	The interface of malignant and immunologic clonal dynamics in high-grade serous ovarian cancer
EGA	EGAS00001002947		F	183	The spatio-temporal evolution of lymph node spread in early breast cancer
EGA	EGAS00001003073		F	186	Ovarian cancer organoid biobank
EGA	EGAS00001003075		F	124	Parallel Detections of Somatic Gene Mutations in Surgically Resected Tumor tissues and Matched Plasma Specimens in Early-Stages of Primary Breast Cancer
EGA	EGAS00001003221		F	198	Temporal stability of circulating microRNAs in human serum
EGA	EGAS00001003242		F	107	Genomic DNA of tumor tissues, adjacent normal tissues, and peripheral blood were extracted using QIAamp DNA mini Kit (QIAGEN, cat. #51306)
EGA	EGAS00001003258		F	118	Enhanced detection of circulating tumor DNA by fragment size analysis
EGA	EGAS00001003290		F	1326	Genomic characterization of metastatic breast cancers
EGA	EGAS00001003349		F	4375	WTCCC2 Pre-eclampsia Study
EGA	EGAS00001003354		F	235	Neoadjuvant chemotherapy alters the genomic landscape and immune microenvironment of breast cancers
EGA	EGAS00001003487		F	370	Combined gene expression and digital pathology identifies molecular mediators of T cell exclusion and immune suppression in ovarian cancer
EGA	EGAS00001003504		F	598	Epiclomal: probabilistic clustering of sparse single-cell DNA methylation data
EGA	EGAS00001003534		F	150	The landscape of LAM disease
EGA	EGAS00001003535		F	162	Immune induction strategies to enhance the sensitivity to PD-1 blockade in metastatic triple negative breast cancer: the TONIC-trial
EGA	EGAS00001003545		F	239	Genomics analysis of mucinous tumours of the ovary and related neoplasms
EGA	EGAS00001003556		F	180	Pharmacogenomic analysis of patient-derived tumor cells in gynecologic cancers
EGA	EGAS00001003705		F	224	Multi-layered molecular characterization defines prognostic subtypes of lung adenocarcinoma in Asian never-smokers
EGA	EGAS00001003789		F	220	KOREAN' never-smoker female adenocarcinoma RNA-seq
EGA	EGAS00001004235		F	516	Exome sequencing of familial high-grade serous ovarian carcinoma reveals heterogeneity for rare candidate susceptibility genes
EGA	EGAS00001004366		F	112	Molecular stratification of endometrioid ovarian carcinoma predicts clinical outcome
EGA	EGAS00001004327		F	1782	METABRIC: Data from Batra et al (2021); DNA methylation landscapes of 1538 breast cancers reveal a replication-linked clock, epigenomic instability and cis-regulation
EGA	EGAS00001004356		F	154	Phylogenetic reconstruction of breast cancer
EGA	EGAS00001004408		F	576	Search for genetic variants influencing gestational weight gain in type 1 diabetes patients by genome wide association method
EGA	EGAS00001004499		F	3457	Uterine leiomyoma: DNA methylation, chromatin activity and gene expression
EGA	EGAS00001004518		F	2235	The Molecular Landscape of Asian Breast Cancers Reveals Clinically Relevant Population-Specific Differences
EGA	EGAS00001004582		F	672	TransNEO neoadjuvant breast cancer study
EGA	EGAS00001004594		F	612	Molecular sub-classification of hormone receptor-positive breast cancer
EGA	EGAS00001004630		F	106	Targeted sequencing of breast cancer susceptibility genes for 1,995 Japanese breast cancer patients
EGA	EGAS00001004641		F	730	Characterization of stromal tumor-infiltrating lymphocytes and genomic alterations in metastatic lobular breast cancer
EGA	EGAS00001004662		F	516	Chromothripsis in human breast cancer (HIPO K26K/H017/A017)
EGA	EGAS00001004665		F	196	Human breast transcriptome analysis
EGA	EGAS00001004670		F	289	Copy number profiling of circulating cell-free DNA from high grade serous ovarian cancer patients
EGA	EGAS00001004714		F	212	Transcriptome Sequencing Data of High Grade Serous Ovarian Cancer
EGA	EGAS00001004755		F	710	Rucaparib in patients presenting a metastatic breast cancer with Homologous Recombination Deficiency, without germline BRCA1/2 mutation, pronostic value of high LOH genomic score and predictive value of HRDetect (microarray)
EGA	EGAS00001004809		F	159	BIOKEY: A single-cell catalogue of the dynamic changes underlying Checkpoint Immunotherapy response in Early Breast Cancer
EGA	EGAS00001004890		F	130	Impact of BRCA mutation type in non-tumorous breast tissue transcriptome
EGA	EGAS00001004900		F	158	Single-cell chromatin accessibility landscape identifies tissue repair program in human regulatory T cells
EGA	EGAS00001004935		F	118	Single Cell Dissection of the Tumour Microenvironment Reveals Dynamic Interplay Shaping the Tumour Immunity Continuum in Ovarian Cancer
EGA	EGAS00001004994		F	192	Somatic mutations in lymphocytes in patients with immune-mediated aplastic anemia
EGA	EGAS00001005033		F	281	The WID-EC test for the detection and risk prediction of endometrial cancer
EGA	EGAS00001005070		F	133	Breast tissue methylation analysis
EGA	EGAS00001005076		F	424	Liverpool Preterm Birth Biomarker Study
EGA	EGAS00001005188		F	182	Platelet response in aspirin adherent pregnant women
EGA	EGAS00001005323		F	1092	Systematic evaluation of NIPT aneuploidy detection software tools with clinically validated NIPT samples
EGA	EGAS00001005517		F	1440	Differential expression profile of gluten-specific T cells identified by single-cell RNA-seq
EGA	EGAS00001005601		F	350	Absolute copy number fitting from shallow whole genome sequencing data
EGA	EGAS00001005626		F	688	Matched tissue from BRCA1/2 mutation carriers and confirmed non-BRCA mutation carriers
