# Supplementary material for: Analyzing sex imbalance in EGA and dbGaP biological databases: Recommendations for better practices
Source: iScience. 2024 Sep 23;27(10):110831. doi: 10.1016/j.isci.2024.110831 (PMC11519560; doi:10.1016/j.isci.2024.110831)
Supplement: Table S3. Qualitative questionnaire responses and harmonized data, related to Figures S5–S15 — Excel file containing the responses of the qualitative questionnaire. The table contains two related tabs: “ST3A” tab contains the raw questions and responses; “ST3B” tab contains the corresponding processed responses for harmonization and representation purposes”. [file mmc4.xlsx]

## Sheet: ST3A
Timestamp	1. If you develop or maintain databases: How often these resources include the following variables in their data model? [Sex]	1. If you develop or maintain databases: How often these resources include the following variables in their data model? [Gender]	1. If you develop or maintain databases: How often these resources include the following variables in their data model? [Age]	1. If you develop or maintain databases: How often these resources include the following variables in their data model? [Ethnicity]	1. If you develop or maintain databases: How often these resources include the following variables in their data model? [Race]	2. If you are a researcher: How often do you include the following variables in your datasets? [Sex]	2. If you are a researcher: How often do you include the following variables in your datasets? [Gender]	2. If you are a researcher: How often do you include the following variables in your datasets? [Age]	2. If you are a researcher: How often do you include the following variables in your datasets? [Ethnicity]	2. If you are a researcher: How often do you include the following variables in your datasets? [Race]	3. Does your interpretation of results include a intersectional analysis (sex, gender, age, ethnicity, race)?	4. Are you familiarised with guidelines for collection sex/gender/age/race/ethnicity or recommendations of best practices in biomedical research? (e.g. DOME: https://www.nature.com/articles/s41592-021-01205-4; SAGER: https://researchintegrityjournal.biomedcentral.com/articles/10.1186/s41073-016-0007-6#ref-CR15)	5. Do you think capturing diversity (e.g., sex, gender, age, ethnicity) for biomedical research should be:	6. How relevant do you consider the diversity (e.g., sex, gender, age, ethnicity) for biomedical research in your analysis?	7. Would you be interested in receiving training on social and ethical implications of biomedical research?	8. Have you experienced difficulties with datasets having many missing values of diversity data due to medical data providers withdrawing (parts of) informed consent?	9. How important is educating medical data providers to help raise awareness on the importance of diversity data?	10. The European Commission has published a Gender equality plan to opt for research fundings. Also the Gendered Innovation published a report recommending how to introduce the sex and gender dimension in biomedical research.Requirements from journal editorial policies can have a powerful benefit as well, the adoption of a requirement to publish a crystal structure in the wwPDB or sequence to the…	11. Which mechanisms should be put in place to ensure that public and private biomedical research capture diversity dimension?	12. Are you a participant in the ELIXIR BioHackathon 2021?	13. Pronouns	14. Age	15. Country: Place of Work	16. Profession	17. How do you use data in your work?	18. Work Experience	"I accept the following privacy terms in compliance with the RGPD - General Data Protection Regulation (Regulation (EU) 2016/679 of the European Parliament of April 27, 2016 regarding the protection of natural persons with regard to treatment of personal data and the free circulation of these data and by which Directive 95/46 / CE is repealed): Your personal data are incorporated into files and t…
2021-11-10 16:02:10	N/A	N/A	N/A	N/A	N/A	N/A	N/A	N/A	N/A	N/A	N/A	I don't know them	Mandatory	5	I don't know	1	5	Important for both	I don´t know	Yes	She/her	25-34	Spain	Researcher		< 1 year	I have read and accept the terms & conditions
2021-11-10 16:13:14	Never (1)	Always (5)	Never (1)	Never (1)	Never (1)	N/A	N/A	N/A	N/A	N/A	N/A	I don't know them	I don´t know	5	Yes (online)	1	5	Important for both	Self-assessment / Check list, International Standards, Requirements by funding bodies, Regulated bodies (e.g., FDA, EMA)	No	He/him	35-44	Germany	Project Manager	Developer, Curator, Creator	1 to 5	I have read and accept the terms & conditions
2021-11-10 16:13:44	Always (5)	Never (1)	Always (5)	Never (1)	Never (1)	Very Frequently (4)	Very Rarely (2)	Occasionally (3)	Very Rarely (2)	Very Rarely (2)	No	I don't know them	Not Mandatory	2	No	3	2	Not important	None	Yes	Prefer not to say.	25-34			Consumer, Developer, Creator	1 to 5	I have read and accept the terms & conditions
2021-11-10 16:15:13	Occasionally (3)	Never (1)	Occasionally (3)	Very Rarely (2)	Very Rarely (2)	Occasionally (3)	Never (1)	Occasionally (3)	Never (1)	Never (1)	N/A	I know them but I don't apply them	Due ethical aspects, although it should be gathered it should be protected by default	3	I don't know	4	4	The reasons behind how important is for the different parties usually collides	International Standards, Requirements by funding bodies, Regulated bodies (e.g., FDA, EMA)	Yes	He/him	45-54	Spain	Bioinformatician	Consumer, Developer	More than 15	I have read and accept the terms & conditions
2021-11-10 16:21:56	Very Frequently (4)	Very Frequently (4)	Very Frequently (4)	Never (1)	Never (1)	Very Frequently (4)	Very Frequently (4)	Occasionally (3)	Very Rarely (2)	Very Rarely (2)	Yes	I don't know them	Mandatory	5	I don't know	5	5	Important for both	International Standards, Codes of conduct	Yes	Prefer not to say.	25-34	Spain		Curator	6 to 10	I have read and accept the terms & conditions
2021-11-10 17:09:19	N/A	N/A	N/A	N/A	N/A	Very Frequently (4)	Never (1)	Very Frequently (4)	Occasionally (3)	Never (1)	Yes	I don't know them	Mandatory	5	Yes (online)	2	5	Important for both	Self-assessment / Check list, International Standards, Codes of conduct, Editorial Policy Requirements, Requirements by funding bodies	No	Prefer not to say.	35-44	United Kingdom	Bioinformatician	Consumer, Developer	More than 15	I have read and accept the terms & conditions
2021-11-10 17:27:32	Always (5)	Never (1)	Occasionally (3)	Occasionally (3)	Occasionally (3)	N/A	N/A	N/A	N/A	N/A	Yes	N/A	Mandatory	5	Yes (online)	3	5	N/A	Self-assessment / Check list, International Standards, Codes of conduct, Legal Regulation, Editorial Policy Requirements	Yes	She/her	25-34	Spain	Technician	Curator	1 to 5	I have read and accept the terms & conditions
2021-11-11 00:05:27	Occasionally (3)	Never (1)	Occasionally (3)	Occasionally (3)	Occasionally (3)	Occasionally (3)	Never (1)	Occasionally (3)	Never (1)	Very Rarely (2)	Yes	I know them and I use them	Mandatory	4	Yes (online)	2	5	Important for both	International Standards	Yes	He/him	35-44	Spain	Researcher	Developer	11 to 15	I have read and accept the terms & conditions
2021-11-11 07:47:20	N/A	N/A	N/A	N/A	N/A	N/A	N/A	N/A	N/A	N/A	N/A	I know them and I use them	Mandatory	4	Yes (in person)	4	5	Important for both	International Standards, Codes of conduct, Legal Regulation, Editorial Policy Requirements	Yes	She/her	25-34	Spain		Consumer	6 to 10	I have read and accept the terms & conditions
2021-11-11 09:08:15	Very Frequently (4)	Very Rarely (2)	Very Frequently (4)	Very Rarely (2)	Never (1)	Very Rarely (2)	Very Rarely (2)	Very Rarely (2)	Very Rarely (2)	Very Rarely (2)	No	I don't know them	Mandatory	4	I don't know	2	4	Important for both	International Standards	No	He/him	25-34	Spain		Developer	1 to 5	I have read and accept the terms & conditions
2021-11-11 11:14:31	Occasionally (3)	Occasionally (3)	Occasionally (3)	Occasionally (3)	Occasionally (3)	Occasionally (3)	Occasionally (3)	Occasionally (3)	Occasionally (3)	Occasionally (3)	No	I know them and I use them	Mandatory	5	Yes both (in person or online)	4	5	Important only for publications and Intellectual Property (IP), Important only for fundering agencies, Important for both	Self-assessment / Check list, International Standards, Codes of conduct, Legal Regulation, Editorial Policy Requirements, Requirements by funding bodies, Regulated bodies (e.g., FDA, EMA)	Yes	She/her	35-44	United Kingdom	Researcher / Team Lead	Consumer, Developer, Curator	More than 15	I have read and accept the terms & conditions
2021-11-11 11:33:07	Occasionally (3)	Occasionally (3)	Occasionally (3)	Very Rarely (2)	Very Rarely (2)	Occasionally (3)	Occasionally (3)	Occasionally (3)	Very Rarely (2)	Very Rarely (2)	Yes	I know them and I use them	Not Mandatory	3	N/A	2	4	Important for both	Self-assessment / Check list, International Standards, Codes of conduct, Editorial Policy Requirements, Requirements by funding bodies, Regulated bodies (e.g., FDA, EMA)	Yes	He/him	45-54	Netherlands	Researcher	Consumer, Developer, Creator	More than 15	I have read and accept the terms & conditions
2021-11-11 11:34:39	Occasionally (3)	Occasionally (3)	Occasionally (3)	Very Rarely (2)	Never (1)	N/A	N/A	N/A	N/A	N/A	N/A	I don't know them	think it's useful and should be promoted, but is it always OK re. GDPR?	4	Yes (online)	1	4	Important for both	International Standards, Editorial Policy Requirements, Requirements by funding bodies	Yes	He/him	35-44	France	Research Engineer	Developer	More than 15	I have read and accept the terms & conditions
2021-11-11 11:36:53	N/A	N/A	N/A	N/A	N/A	N/A	N/A	N/A	N/A	N/A	No	I don't know them	Mandatory	4	Yes (online)	1	3	Important for both	International Standards, Requirements by funding bodies, Regulated bodies (e.g., FDA, EMA)	Yes	He/him	35-44	Belgium	Software Engineer	Developer	6 to 10	I have read and accept the terms & conditions
2021-11-11 11:37:11	Never (1)	Very Frequently (4)	Very Frequently (4)	Never (1)	Never (1)	Never (1)	Very Frequently (4)	Occasionally (3)	Never (1)	Never (1)	Yes	I know them and I use them	Mandatory	4	Yes both (in person or online)	2	5	Important for both	International Standards, Legal Regulation, Requirements by funding bodies	Yes	He/him	35-44	Greece	Researcher	Developer, Creator	11 to 15	I have read and accept the terms & conditions
2021-11-11 11:38:02	Always (5)	Never (1)	Always (5)	Always (5)	Always (5)	Always (5)	Never (1)	Always (5)	Always (5)	Always (5)	Yes	I don't know them	Mandatory	5	I don't know	5	5	Important for both	Self-assessment / Check list, International Standards, Codes of conduct, Legal Regulation, Editorial Policy Requirements, Requirements by funding bodies, Regulated bodies (e.g., FDA, EMA)	Yes	He/him	35-44	Switzerland	Computer Scientist	Consumer, Developer, Curator, Creator	More than 15	I have read and accept the terms & conditions
2021-11-11 11:40:28	N/A	N/A	N/A	N/A	N/A	N/A	N/A	N/A	N/A	N/A	No	I know them but I don't need them	Mandatory	4	N/A	3	4	Important only for fundering agencies	Legal Regulation, Requirements by funding bodies	Yes	He/him	35-44	Italy	Technical coordinator	Developer, Curator, Creator	1 to 5	I have read and accept the terms & conditions
2021-11-11 11:41:20	N/A	N/A	N/A	N/A	N/A	N/A	N/A	N/A	N/A	N/A	N/A	I don't know them	Not Mandatory	1	Yes both (in person or online)	1	4	N/A	International Standards, Codes of conduct	Yes	He/him	25-34	Belgium		Consumer	6 to 10	I have read and accept the terms & conditions
2021-11-11 11:42:13	Very Rarely (2)	Very Rarely (2)	Very Rarely (2)	Never (1)	Never (1)	Never (1)	Never (1)	Never (1)	Never (1)	Never (1)	N/A	I don't know them	depends if it is relevant and appropriate	1	Yes (in person)	1	3	Important for both	International Standards, Codes of conduct, Editorial Policy Requirements, Requirements by funding bodies	Yes	He/him	45-54	United Kingdom	scientist	Consumer, Curator, Creator	More than 15	I have read and accept the terms & conditions
2021-11-11 11:42:21	Very Frequently (4)	Very Frequently (4)	Very Frequently (4)	Very Rarely (2)	Never (1)	Very Frequently (4)	Very Frequently (4)	Very Frequently (4)	Occasionally (3)	Never (1)	No	I know them and I should use them	depends on the natureof the study, e.g. population genetics, women have more risks of intracranial aneurysm	4	Yes (online)	3	5	Important for both	Self-assessment / Check list, International Standards, training	Yes	He/him	35-44	France	Researcher / Engineer	Consumer, Developer, Curator, Creator	More than 15	I have read and accept the terms & conditions
2021-11-11 11:42:39	Always (5)	Never (1)	Always (5)	Occasionally (3)	Occasionally (3)	Always (5)	Never (1)	Always (5)	Occasionally (3)	Occasionally (3)	No	I don't know them	Not Mandatory	4	No	4	3	N/A	I don´t know	Yes	He/him	25-34	Netherlands	Data Engineer	Developer, Curator	1 to 5	I have read and accept the terms & conditions
2021-11-11 11:43:31	Occasionally (3)	Occasionally (3)	Occasionally (3)	Very Frequently (4)	Very Frequently (4)	N/A	N/A	N/A	N/A	N/A	No	N/A	Not Mandatory	4	No	1	4	Important for both	I don´t know	Yes	He/him	25-34	United Kingdom	research software engineer	Curator	1 to 5	I have read and accept the terms & conditions
2021-11-11 11:46:17	N/A	N/A	N/A	N/A	N/A	N/A	N/A	N/A	N/A	N/A	N/A	N/A	Not Mandatory	3	I don't know	1	1	Important for both	Codes of conduct, Editorial Policy Requirements, Requirements by funding bodies, Regulated bodies (e.g., FDA, EMA)	Yes	Prefer not to say.	45-54	United Kingdom	Technical Support Officer	Consumer	1 to 5	I have read and accept the terms & conditions
2021-11-11 11:48:03	Occasionally (3)	Occasionally (3)	Occasionally (3)	N/A	N/A	Occasionally (3)	Occasionally (3)	Occasionally (3)	Occasionally (3)	Never (1)	Yes	I don't know them	Mandatory	4	Yes (online)	1	4	Not important	Self-assessment / Check list, International Standards, Editorial Policy Requirements	Yes	He/him	35-44	Estonia	Researcher	Consumer, Developer, Curator	11 to 15	I have read and accept the terms & conditions
2021-11-11 11:50:10	Always (5)	Always (5)	Always (5)	Occasionally (3)	Occasionally (3)	Very Frequently (4)	Very Frequently (4)	Very Frequently (4)	Never (1)	Never (1)	Yes	I don't know them	Mandatory	5	Yes both (in person or online)	3	5	Important for both	International Standards	Yes	She/her	35-44	Nepal	Lecturer	Creator	6 to 10	I have read and accept the terms & conditions
2021-11-11 11:55:57	N/A	N/A	N/A	N/A	N/A	N/A	N/A	N/A	N/A	N/A	No	N/A	Mandatory	4	N/A	5	5	Important for both	Requirements by funding bodies, Regulated bodies (e.g., FDA, EMA)	Yes	She/her	35-44	United Kingdom	Research Data Manager	Curator	6 to 10	I have read and accept the terms & conditions
2021-11-11 11:56:39	N/A	N/A	N/A	N/A	N/A	N/A	N/A	N/A	N/A	N/A	N/A	I don't know them	I don´t know	4	I don't know	3	5	N/A	International Standards, Editorial Policy Requirements, Regulated bodies (e.g., FDA, EMA)	Yes	She/her	25-34	Belgium		Curator	6 to 10	I have read and accept the terms & conditions
2021-11-11 12:04:08	N/A	N/A	N/A	N/A	N/A	Occasionally (3)	Occasionally (3)	Occasionally (3)	Occasionally (3)	Occasionally (3)	Yes	I don't know them	mandatory if it is relevant	5	Yes (online)	3	4	Important for both, would need an 'equality' review as well to ensure its done right	I don´t know	Yes	He/him	55-64	Australia	research student	Consumer, Developer	1 to 5	I have read and accept the terms & conditions
2021-11-11 12:04:49	N/A	N/A	N/A	N/A	N/A	N/A	N/A	N/A	N/A	N/A	N/A	N/A	I don´t know	3	N/A	1	5	Important for both	I don´t know	Yes	She/her	35-44	Netherlands	Community Manager	Curator	More than 15	I have read and accept the terms & conditions
2021-11-11 12:37:42	Very Frequently (4)	Occasionally (3)	Very Frequently (4)	Very Rarely (2)	Very Rarely (2)	N/A	N/A	N/A	N/A	N/A	N/A	I know them but my current position does not concern their application	Mandatory for the most part, with exceptions	5	Yes both (in person or online)	4	5	Important for both	Self-assessment / Check list, Codes of conduct	No	She/her	25-34	Spain	Project manager	Curator	1 to 5	I have read and accept the terms & conditions
2021-11-11 14:32:35	N/A	N/A	N/A	N/A	N/A	Never (1)	Never (1)	Never (1)	Never (1)	Never (1)	No	I am aware of general regulations such as GDPR but not biomedical specific guidelines as this is not my domain	I don´t know	3	N/A	3	3	N/A	I don´t know	Yes	He/him	25-34	United Kingdom	Student	Consumer, Developer, Curator, Creator	1 to 5	I have read and accept the terms & conditions
2021-11-12 10:10:21	N/A	N/A	N/A	N/A	N/A	N/A	N/A	N/A	N/A	N/A	No	N/A	I would depend on the case	1	N/A	1	3	N/A	Self-assessment / Check list, International Standards, Requirements by funding bodies, Regulated bodies (e.g., FDA, EMA)	Yes	He/him	18-24	Denmark	Master student	Consumer, Developer, Curator	< 1 year	I have read and accept the terms & conditions
2021-11-12 10:16:55	Very Frequently (4)	Occasionally (3)	Occasionally (3)	Very Frequently (4)	N/A	Very Frequently (4)	Very Frequently (4)	Very Frequently (4)	Very Frequently (4)	N/A	Yes	I don't know them	Mandatory	5	Yes both (in person or online)	3	5	Important for both	Self-assessment / Check list, International Standards, Requirements by funding bodies, Regulated bodies (e.g., FDA, EMA)	Yes	He/him	35-44	Germany	Bioinformatics	Consumer, Developer, Creator	11 to 15	I have read and accept the terms & conditions
2021-11-12 10:38:37	N/A	N/A	N/A	N/A	N/A	N/A	N/A	N/A	N/A	N/A	N/A	N/A	not sure about the question: mandatory, but of course within the limits of GDPR	5	I don't know	1	5	Important for both	Self-assessment / Check list, International Standards, Codes of conduct, Legal Regulation	Yes	He/him	55-64	France	research engineer	only involved in research support; not working in the field	More than 15	I have read and accept the terms & conditions
2021-11-12 13:34:30	Very Frequently (4)		Very Frequently (4)	Very Frequently (4)		Very Frequently (4)		Very Frequently (4)	Very Frequently (4)		Yes	I don't know them	Mandatory	5	Yes both (in person or online)	4	5	Important for both	Codes of conduct, Requirements by funding bodies, Regulated bodies (e.g., FDA, EMA)	No	He/him	55-64	Spain	Bioinformatician	Developer, Curator, Creator	More than 15	I have read and accept the terms & conditions
2021-11-12 15:50:30	Always (5)	Always (5)	Always (5)	Very Frequently (4)	Very Frequently (4)	Always (5)	Always (5)	Always (5)	Very Frequently (4)	Very Frequently (4)	No	I know them and I use them	Mandatory	5	Yes both (in person or online)	4	5	Important for both	Self-assessment / Check list, Legal Regulation, Editorial Policy Requirements, Requirements by funding bodies	Yes	She/her	55-64	Morocco	Researcher	Consumer, Developer, Curator, Creator	More than 15	I have read and accept the terms & conditions
2021-11-16 00:29:03	N/A	N/A	N/A	N/A	N/A	Always (5)	Never (1)	Always (5)	Always (5)	Never (1)	Yes	I don't know them	Gender not relevant	5	No	1	3	Gender is not relevant to my work, it's subjective not material	Sex info is vital in biomedicine, gender largely irrelevant	No	Do not subscribe to the belief system underlying this question	55-64	United Kingdom	Scientist	Creator	More than 15	I have read and accept the terms & conditions
2021-11-16 08:40:12	Always (5)	Occasionally (3)	Very Frequently (4)	Very Rarely (2)	Very Frequently (4)	Always (5)	Very Frequently (4)	Occasionally (3)	Very Rarely (2)	Always (5)	No	I know them and I use them	Mandatory	5	Yes both (in person or online)	2	4	Important for both	Self-assessment / Check list, International Standards, Codes of conduct, Legal Regulation, Editorial Policy Requirements, Requirements by funding bodies, I think capturing diversity usually require more work (stratified analysis, more sample, custom experiment...). Hence, regulations and enforcement should be accompanied by more funds.	No	She/her	25-34	France	Research Engineer	Consumer, Curator, Creator	6 to 10	I have read and accept the terms & conditions
2021-11-16 09:59:35	N/A	N/A	N/A	N/A	N/A	Never (1)	Never (1)	Very Frequently (4)	N/A	N/A	N/A	N/A	Mandatory	3	N/A	3	5	Important for both	Self-assessment / Check list, International Standards, Legal Regulation, Editorial Policy Requirements, Requirements by funding bodies	No	She/her	35-44	France		Creator	6 to 10	I have read and accept the terms & conditions
2021-11-16 11:33:42	Very Frequently (4)	Never (1)	Always (5)	N/A	N/A	Very Frequently (4)	Never (1)	Always (5)	N/A	N/A	N/A	I don't know them	Mandatory	5	Yes both (in person or online)	3	5	Important for both	Editorial Policy Requirements, Requirements by funding bodies	No	She/her	35-44	France	Post-doc	Creator	11 to 15	I have read and accept the terms & conditions
2021-11-16 14:52:53						Occasionally (3)	N/A	Occasionally (3)	N/A	N/A	No	I don't know them	Mandatory	5	Yes both (in person or online)	4	5	Important for both	Self-assessment / Check list, International Standards, Editorial Policy Requirements, Requirements by funding bodies, Regulated bodies (e.g., FDA, EMA)	No	She/her	35-44	Spain	Biologist	Consumer	11 to 15	I have read and accept the terms & conditions
2021-11-16 14:59:46	N/A	N/A	N/A	N/A	N/A	Occasionally (3)	Never (1)	Never (1)	Never (1)	Never (1)	No	I don't know them	Maybe only sex and age should be mandatory.	3	Yes (online)	1	4	Important only for publications and Intellectual Property (IP)	I don´t know	No	She/her	45-54	Spain	Molecular Biologist	Consumer	More than 15	I have read and accept the terms & conditions
2021-11-16 15:05:34	N/A	N/A	N/A	N/A	N/A	Very Frequently (4)	Never (1)	Very Frequently (4)	Never (1)	Never (1)	Yes	I don't know them	Mandatory	3	No	1	5	Important for both	Self-assessment / Check list, International Standards, Codes of conduct, Legal Regulation, Editorial Policy Requirements, Requirements by funding bodies, Regulated bodies (e.g., FDA, EMA)	No	She/her	45-54	Spain	researcher	Consumer	More than 15	I have read and accept the terms & conditions
2021-11-16 16:34:45	N/A	N/A	N/A	N/A	N/A	N/A	N/A	N/A	N/A	N/A	N/A	I know them but I don't need them	Mandatory	2	No	1	4	Important for both	International Standards, Codes of conduct, Legal Regulation, Requirements by funding bodies	No	He/him	25-34	Spain	PhD student	Consumer, Curator, Creator	1 to 5	I have read and accept the terms & conditions
2021-11-16 16:38:03	N/A	N/A	N/A	N/A	N/A	Always (5)	Always (5)	Always (5)	Occasionally (3)	Very Frequently (4)	Yes	I know them and I use them	Mandatory	5	Yes both (in person or online)	4	5	Important for both	Self-assessment / Check list, International Standards, Codes of conduct, Legal Regulation, Editorial Policy Requirements, Requirements by funding bodies, Regulated bodies (e.g., FDA, EMA)	Yes	He/him	25-34	Spain		Developer	1 to 5	I have read and accept the terms & conditions
2021-11-16 16:47:20	N/A	N/A	N/A	N/A	N/A	N/A	N/A	N/A	N/A	N/A	N/A	I don't know them	Mandatory	5	Yes (online)	1	5	Important for both	Self-assessment / Check list, International Standards, Regulated bodies (e.g., FDA, EMA)	No	He/him	18-24	Spain	PhD student	Developer	< 1 year	I have read and accept the terms & conditions
2021-11-16 16:55:03	N/A	N/A	N/A	N/A	N/A	Always (5)	Never (1)	Always (5)	Never (1)	Occasionally (3)	Yes	I know them and I use them	Mandatory	5	No	5	4	Important for both	Self-assessment / Check list, International Standards, Codes of conduct, Editorial Policy Requirements, Requirements by funding bodies, Regulated bodies (e.g., FDA, EMA)	No	He/him	45-54	France		Consumer	More than 15	I have read and accept the terms & conditions
2021-11-16 18:43:39	N/A	N/A	N/A	N/A	N/A	N/A	N/A	N/A	N/A	N/A	N/A	I don't know them	Mandatory	1	Yes (online)	1	5	Important for both	Self-assessment / Check list, International Standards, Codes of conduct, Legal Regulation, Editorial Policy Requirements	No	He/him	45-54	Spain		Consumer, Creator	11 to 15	I have read and accept the terms & conditions
2021-11-16 19:33:32	N/A	N/A	N/A	N/A	N/A	Very Rarely (2)	Very Rarely (2)	Occasionally (3)	Very Rarely (2)	Occasionally (3)	Yes	I don't know them	Mandatory	5	Yes both (in person or online)	5	5	Important for both	International Standards, Legal Regulation, Requirements by funding bodies	No	She/her	25-34	Spain	researcher	Developer	1 to 5	I have read and accept the terms & conditions
2021-11-16 19:43:57	Always (5)	Never (1)	Always (5)	Never (1)	Never (1)	N/A	N/A	N/A	N/A	N/A	N/A	I know them and I use them	Mandatory	5	Yes both (in person or online)	1	5	Important for both	Self-assessment / Check list, International Standards, Codes of conduct	Yes	He/him	35-44	Spain		Consumer, Developer	11 to 15	I have read and accept the terms & conditions
2021-11-17 09:19:19	N/A	N/A	N/A	N/A	N/A	N/A	N/A	N/A	N/A	N/A	N/A	I know them but I don't apply them	Mandatory	5	Yes (online)	4	5	Important for both	International Standards, Codes of conduct, Editorial Policy Requirements, Requirements by funding bodies, Regulated bodies (e.g., FDA, EMA)	No	She/her	18-24	Spain	PhD Student	Developer	1 to 5	I have read and accept the terms & conditions
2021-11-17 09:30:30	N/A	N/A	N/A	N/A	N/A	Very Frequently (4)	Never (1)	Very Frequently (4)	Very Rarely (2)	Very Rarely (2)	Yes	I don't know them	Mandatory	4	Yes both (in person or online)	2	5	Important for both	International Standards, Legal Regulation, Editorial Policy Requirements, Requirements by funding bodies	No	She/her	25-34	Spain	phd student	Consumer	1 to 5	I have read and accept the terms & conditions
2021-11-17 16:23:09						Always (5)	Never (1)	Very Frequently (4)	Never (1)	Never (1)	Yes	I don't know them	Mandatory	4		3	5	Important for both	International Standards, Codes of conduct	No	She/her	25-34	Spain	PhD Bioinformatician	Consumer, Creator	1 to 5	I have read and accept the terms & conditions
2021-11-18 11:06:52	Occasionally (3)	Occasionally (3)	Very Rarely (2)	Very Rarely (2)	Never (1)	N/A	N/A	N/A	N/A	N/A	No	I know them but I don't need them	Mandatory	2	Yes (online)	3	5	Important for both	Self-assessment / Check list, International Standards, Editorial Policy Requirements	No	She/her	35-44	Spain	biologist	Consumer, Creator	More than 15	I have read and accept the terms & conditions
2021-11-19 15:29:50	Always (5)	Never (1)	Always (5)	Never (1)	Never (1)	Always (5)	Never (1)	Always (5)	Never (1)	Never (1)	Yes	I know them and I use them	Mandatory	5	N/A	3	5	Important for both	Legal Regulation, Editorial Policy Requirements, Requirements by funding bodies, Regulated bodies (e.g., FDA, EMA)	No	She/her	45-54	France	PI	Consumer, Developer, Curator, Creator	More than 15	I have read and accept the terms & conditions
2021-11-19 17:07:32	Very Frequently (4)	Never (1)	Very Frequently (4)	Very Frequently (4)	Never (1)	Very Frequently (4)	Never (1)	Occasionally (3)	Occasionally (3)	Never (1)	Yes	I don't know them	Not Mandatory	4	I don't know	4	4	Depends on the field - there can potentially be cons as well as pros e.g. in genetics	Codes of conduct, Requirements by funding bodies	No	He/him	45-54	Spain	Genomic Data Analyst	Consumer	11 to 15	I have read and accept the terms & conditions
2021-11-23 20:56:01	Very Frequently (4)	Never (1)	Very Frequently (4)	Very Rarely (2)	Very Rarely (2)	Always (5)	Never (1)	Always (5)	Very Rarely (2)	Very Rarely (2)	N/A	I don't know them	It depends on the study	4	Yes both (in person or online)	5	5	Important only for publications and Intellectual Property (IP)	International Standards, Regulated bodies (e.g., FDA, EMA)	No	She/her	25-34	Spain	Researcher	Developer, Creator	1 to 5	I have read and accept the terms & conditions
2021-11-24 13:48:21	Very Frequently (4)	Very Frequently (4)	Always (5)	Very Frequently (4)	Very Frequently (4)	Very Frequently (4)	Very Frequently (4)	Very Frequently (4)	Very Frequently (4)	Very Frequently (4)	Yes	I don't know them	Not Mandatory	3	No	1	5	Not important	Self-assessment / Check list, Codes of conduct	Yes	He/him	45-54	Luxembourg		Developer, Curator	More than 15	I have read and accept the terms & conditions
2021-11-24 13:58:46	N/A	N/A	N/A	N/A	N/A	N/A	N/A	N/A	N/A	N/A	Yes	I don't know them	Mandatory	5	Yes (online)	4	5	Not important	International Standards	No	He/him	25-34	Spain	PhD Student	Consumer, Curator	< 1 year	I have read and accept the terms & conditions
2021-11-24 14:03:30	Occasionally (3)	Occasionally (3)	Occasionally (3)	Very Rarely (2)	Very Rarely (2)	Occasionally (3)	Occasionally (3)	Occasionally (3)	Very Rarely (2)	Very Rarely (2)	Yes	I don't know them	Mandatory	5	Yes (online)	4	5	Important for both	International Standards, Requirements by funding bodies, Regulated bodies (e.g., FDA, EMA)	No	She/her	25-34	Spain		Curator	1 to 5	I have read and accept the terms & conditions
2021-11-24 14:05:20	N/A	N/A	N/A	N/A	N/A	Always (5)	Occasionally (3)	Always (5)	Always (5)	Always (5)	Yes	I don't know them	Mandatory	5	Yes both (in person or online)	3	5	Important for both	Self-assessment / Check list, International Standards, Codes of conduct, Legal Regulation, Editorial Policy Requirements, Requirements by funding bodies, Regulated bodies (e.g., FDA, EMA)	No	She/her	18-24	Spain	Research assistant	Consumer	1 to 5	I have read and accept the terms & conditions
2021-11-24 14:13:57						Always (5)	Very Rarely (2)	Very Frequently (4)	Very Rarely (2)	Very Rarely (2)	No	I don't know them	I don´t know	5	Yes (online)	3	5	Important for both	Self-assessment / Check list	No	He/him	18-24	Spain	Bioonformatician	Developer	< 1 year	I have read and accept the terms & conditions
2021-11-24 15:08:04	Very Frequently (4)	Never (1)	Very Frequently (4)	Occasionally (3)	Occasionally (3)	Always (5)	Never (1)	Always (5)	Always (5)	Never (1)	No	I don't know them	Mandatory	5	Yes (in person)	1	4	Important for both	International Standards	No	He/him	25-34	Spain	PhD Student	Consumer, Developer	1 to 5	I have read and accept the terms & conditions
2021-11-24 15:14:31	N/A	N/A	N/A	N/A	N/A	N/A	N/A	N/A	N/A	N/A	N/A	N/A	I don´t know	5	Yes (online)	4	4	Important for both	International Standards, Requirements by funding bodies	Yes	He/him	35-44	United States	Executive / Researcher	Consumer, Developer, Curator, Creator	More than 15	I have read and accept the terms & conditions
2021-11-24 16:14:34	Never (1)	Never (1)	Never (1)	Very Rarely (2)	Never (1)	N/A	N/A	N/A	N/A	N/A	No	I don't know them	Mandatory	4	Yes both (in person or online)	1	4	Important for both, But only useful if the information is machine readable.	International Standards, Codes of conduct, Editorial Policy Requirements, Requirements by funding bodies, Develop ontologies to catalog the data	Yes	She/her	25-34	Netherlands	PhD candidate	Consumer, Developer, Curator, Creator	1 to 5	I have read and accept the terms & conditions
2021-11-25 11:11:14	N/A	N/A	N/A	N/A	N/A	N/A	N/A	N/A	N/A	N/A	Yes	I don't know them	N/A	5	Yes (online)	3	5	Not important	Legal Regulation	Yes	He/him	35-44	Netherlands	Research Scientisit	Curator	6 to 10	I have read and accept the terms & conditions

## Sheet: ST3B
TT	bh21_participant	pronouns	age	country	continent	profession	profession_summary	user_type	work_experience	question3	question5
1	Yes	She/her	25-34	Spain	Europe	Researcher	Researcher		< 1	N/A	Mandatory
2	No	He/him	35-44	Germany	Europe	Project Manager	Project manager	Developer, Curator, Creator	2022-05-01	N/A	I don´t know
3	Yes	Prefer not to say.	25-34					Consumer, Developer, Creator	2022-05-01	No	Not Mandatory
4	Yes	He/him	45-54	Spain	Europe	Bioinformatician	Researcher	Consumer, Developer	>15	N/A	Due ethical aspects, although it should be gathered it should be protected by default
5	Yes	Prefer not to say.	25-34	Spain	Europe			Curator	2022-10-06	Yes	Mandatory
6	No	Prefer not to say.	35-44	United Kingdom	Europe	Bioinformatician	Researcher	Consumer, Developer	>15	Yes	Mandatory
7	Yes	She/her	25-34	Spain	Europe	Technician	Technician	Curator	2022-05-01	Yes	Mandatory
8	Yes	He/him	35-44	Spain	Europe	Researcher	Researcher	Developer	11-15	Yes	Mandatory
9	Yes	She/her	25-34	Spain	Europe			Consumer	2022-10-06	N/A	Mandatory
10	No	He/him	25-34	Spain	Europe			Developer	2022-05-01	No	Mandatory
11	Yes	She/her	35-44	United Kingdom	Europe	Researcher / Team Lead	Researcher	Consumer, Developer, Curator	>15	No	Mandatory
12	Yes	He/him	45-54	Netherlands	Europe	Researcher	Researcher	Consumer, Developer, Creator	>15	Yes	Not Mandatory
13	Yes	He/him	35-44	France	Europe	Research Engineer	Researcher	Developer	>15	N/A	think it's useful and should be promoted, but is it always OK re. GDPR?
14	Yes	He/him	35-44	Belgium	Europe	Software Engineer	Software Engineer	Developer	2022-10-06	No	Mandatory
15	Yes	He/him	35-44	Greece	Europe	Researcher	Researcher	Developer, Creator	11-15	Yes	Mandatory
16	Yes	He/him	35-44	Switzerland	Europe	Computer Scientist	Researcher	Consumer, Developer, Curator, Creator	>15	Yes	Mandatory
17	Yes	He/him	35-44	Italy	Europe	Technical coordinator	Technical coordinator	Developer, Curator, Creator	2022-05-01	No	Mandatory
18	Yes	He/him	25-34	Belgium	Europe			Consumer	2022-10-06	N/A	Not Mandatory
19	Yes	He/him	45-54	United Kingdom	Europe	scientist	Researcher	Consumer, Curator, Creator	>15	N/A	depends if it is relevant and appropriate
20	Yes	He/him	35-44	France	Europe	Researcher / Engineer	Researcher	Consumer, Developer, Curator, Creator	>15	No	depends on the natureof the study, e.g. population genetics, women have more risks of intracranial aneurysm
21	Yes	He/him	25-34	Netherlands	Europe	Data Engineer	Data Engineer	Developer, Curator	2022-05-01	No	Not Mandatory
22	Yes	He/him	25-34	United Kingdom	Europe	research software engineer	Software Engineer	Curator	2022-05-01	No	Not Mandatory
23	Yes	Prefer not to say.	45-54	United Kingdom	Europe	Technical Support Officer	Technical coordinator	Consumer	2022-05-01	N/A	Not Mandatory
24	Yes	He/him	35-44	Estonia	Europe	Researcher	Researcher	Consumer, Developer, Curator	11-15	Yes	Mandatory
25	Yes	She/her	35-44	Nepal	Asia	Lecturer	Lecturer	Creator	2022-10-06	Yes	Mandatory
26	Yes	She/her	35-44	United Kingdom	Europe	Research Data Manager	Data Engineer	Curator	2022-10-06	No	Mandatory
27	Yes	She/her	25-34	Belgium	Europe			Curator	2022-10-06	N/A	I don´t know
28	Yes	He/him	55-64	Australia	Oceania	research student	Student	Consumer, Developer	2022-05-01	Yes	mandatory if it is relevant
29	Yes	She/her	35-44	Netherlands	Europe	Community Manager	Project manager	Curator	>15	N/A	I don´t know
30	No	She/her	25-34	Spain	Europe	Project manager	Project manager	Curator	2022-05-01	N/A	Mandatory for the most part, with exceptions
31	Yes	He/him	25-34	United Kingdom	Europe	Student	Student	Consumer, Developer, Curator, Creator	2022-05-01	No	I don´t know
32	Yes	He/him	18-24	Denmark	Europe	Master student	Student	Consumer, Developer, Curator	< 1	No	I would depend on the case
33	Yes	He/him	35-44	Germany	Europe	Bioinformatics		Consumer, Developer, Creator	11-15	Yes	Mandatory
34	Yes	He/him	55-64	France	Europe	research engineer	Researcher		>15	N/A	not sure about the question: mandatory, but of course within the limits of GDPR
35	No	He/him	55-64	Spain	Europe	Bioinformatician	Researcher	Developer, Curator, Creator	>15	Yes	Mandatory
36	Yes	She/her	55-64	Morocco	Africa	Researcher	Researcher	Consumer, Developer, Curator, Creator	>15	No	Mandatory
37	No	Do not subscribe to the belief system underlying this question	55-64	United Kingdom	Europe	Scientist	Researcher	Creator	>15	Yes	Gender not relevant
38	No	She/her	25-34	France	Europe	Research Engineer	Researcher	Consumer, Curator, Creator	2022-10-06	No	Mandatory
39	No	She/her	35-44	France	Europe			Creator	2022-10-06	N/A	Mandatory
40	No	She/her	35-44	France	Europe	Post-doc	Researcher	Creator	11-15	N/A	Mandatory
41	No	She/her	35-44	Spain	Europe	Biologist	Researcher	Consumer	11-15	No	Mandatory
42	No	She/her	45-54	Spain	Europe	Molecular Biologist	Researcher	Consumer	>15	No	Maybe only sex and age should be mandatory.
43	No	She/her	45-54	Spain	Europe	researcher	Researcher	Consumer	>15	Yes	Mandatory
44	No	He/him	25-34	Spain	Europe	PhD student	Researcher	Consumer, Curator, Creator	2022-05-01	N/A	Mandatory
45	Yes	He/him	25-34	Spain	Europe			Developer	2022-05-01	Yes	Mandatory
46	No	He/him	18-24	Spain	Europe	PhD student	Researcher	Developer	< 1	N/A	Mandatory
47	No	He/him	45-54	France	Europe			Consumer	>15	Yes	Mandatory
48	No	He/him	45-54	Spain	Europe			Consumer, Creator	11-15	N/A	Mandatory
49	No	She/her	25-34	Spain	Europe	researcher	Researcher	Developer	2022-05-01	Yes	Mandatory
50	Yes	He/him	35-44	Spain	Europe			Consumer, Developer	11-15	N/A	Mandatory
51	No	She/her	18-24	Spain	Europe	PhD Student	Researcher	Developer	2022-05-01	N/A	Mandatory
52	No	She/her	25-34	Spain	Europe	phd student	Researcher	Consumer	2022-05-01	Yes	Mandatory
53	No	She/her	25-34	Spain	Europe	PhD Bioinformatician	Researcher	Consumer, Creator	2022-05-01	Yes	Mandatory
54	No	She/her	35-44	Spain	Europe	biologist	Researcher	Consumer, Creator	>15	No	Mandatory
55	No	She/her	45-54	France	Europe	PI	Researcher	Consumer, Developer, Curator, Creator	>15	Yes	Mandatory
56	No	He/him	45-54	Spain	Europe	Genomic Data Analyst	Data Analyst	Consumer	11-15	Yes	Not Mandatory
57	No	She/her	25-34	Spain	Europe	Researcher	Researcher	Developer, Creator	2022-05-01	N/A	It depends on the study
58	Yes	He/him	45-54	Luxembourg	Europe			Developer, Curator	>15	Yes	Not Mandatory
59	No	He/him	25-34	Spain	Europe	PhD Student	Researcher	Consumer, Curator	< 1	Yes	Mandatory
60	No	She/her	25-34	Spain	Europe			Curator	2022-05-01	Yes	Mandatory
61	No	She/her	18-24	Spain	Europe	Research assistant	Researcher	Consumer	2022-05-01	Yes	Mandatory
62	No	He/him	18-24	Spain	Europe	Bioonformatician	Researcher	Developer	< 1	No	I don´t know
63	No	He/him	25-34	Spain	Europe	PhD Student	Researcher	Consumer, Developer	2022-05-01	No	Mandatory
64	Yes	He/him	35-44	United States	Europe	Executive / Researcher	Researcher	Consumer, Developer, Curator, Creator	>15	N/A	I don´t know
65	Yes	She/her	25-34	Netherlands	Europe	PhD candidate	Researcher	Consumer, Developer, Curator, Creator	2022-05-01	No	Mandatory
66	Yes	He/him	35-44	Netherlands	Europe	Research Scientisit	Researcher	Curator	2022-10-06	Yes	N/A
